# Supplementary material for: A Novel High-Throughput Screening Method for a Human Multicentric Osteosarcoma-Specific Antibody and Biomarker Using a Phage Display-Derived Monoclonal Antibody
Source: Cancers (Basel). 2022 Nov 26;14(23):5829. doi: 10.3390/cancers14235829 (PMC9739802; doi:10.3390/cancers14235829)
Supplement: Supplementary file 1 [file cancers-14-05829-s001.zip]

Archive with 1 entries (1 files):
- cancers-1980828-supplementary.pdf
